# Supplementary material for: A new species and first record of the genus Cynegetis Chevrolat (Coleoptera, Coccinellidae, Epilachnini) from China
Source: Zookeys. 2014 Oct 20;(448):37–45. doi: 10.3897/zookeys.448.8342 (PMC4233393; doi:10.3897/zookeys.448.8342)
Supplement: XML Treatment for Cynegetis [file zookeys.448.8342-treatment1.xml]

<!DOCTYPE tp:taxon-treatment
  PUBLIC "-//TaxonX//DTD Taxonomic Treatment Publishing DTD v0 20100105//EN" "tax-treatment-NSO.dtd">
<tp:taxon-treatment xmlns:tp="http://www.plazi.org/taxpub"><tp:treatment-meta><kwd-group><label>Taxon classification</label><kwd><named-content content-type="kingdom">Animalia</named-content></kwd><kwd><named-content content-type="order">Coleoptera</named-content></kwd><kwd><named-content content-type="family">Coccinellidae</named-content></kwd></kwd-group><mixed-citation publication-type="journal"><person-group><name><surname>Wang</surname><given-names>Xingmin</given-names></name><name><surname>Tomaszewska</surname><given-names>Wioletta</given-names></name><name><surname>Ren</surname><given-names>Shunxiang</given-names></name></person-group><article-title>A new species and first record of the genus <italic><tp:taxon-name><tp:taxon-name-part taxon-name-part-type="genus">Cynegetis</tp:taxon-name-part></tp:taxon-name></italic> Chevrolat (<tp:taxon-name><tp:taxon-name-part taxon-name-part-type="order">Coleoptera</tp:taxon-name-part></tp:taxon-name>, <tp:taxon-name><tp:taxon-name-part taxon-name-part-type="family">Coccinellidae</tp:taxon-name-part></tp:taxon-name>, <tp:taxon-name><tp:taxon-name-part taxon-name-part-type="tribe">Epilachnini</tp:taxon-name-part></tp:taxon-name>) from China</article-title><source>Zookeys</source><day>20</day><month>10</month><year>2014</year><volume>2014</volume><issue>448</issue><fpage>37</fpage><lpage>45</lpage><pub-id pub-id-type="doi">10.3897/zookeys.448.8342</pub-id></mixed-citation></tp:treatment-meta><tp:nomenclature><label>Genus</label><tp:taxon-name>
                        <tp:taxon-name-part taxon-name-part-type="genus">Cynegetis</tp:taxon-name-part>
                    </tp:taxon-name><tp:taxon-authority>Chevrolat</tp:taxon-authority><tp:nomenclature-citation-list><tp:nomenclature-citation><tp:taxon-name><tp:taxon-name-part taxon-name-part-type="genus">Cynegetis</tp:taxon-name-part></tp:taxon-name><comment> Chevrolat in <xref ref-type="bibr" rid="B2">Dejean 1837</xref>: 461. Type species: <italic><tp:taxon-name><tp:taxon-name-part taxon-name-part-type="genus">Coccinella</tp:taxon-name-part> <tp:taxon-name-part taxon-name-part-type="species">impunctata</tp:taxon-name-part></tp:taxon-name></italic> Linnaeus, 1767, subsequent designation by <xref ref-type="bibr" rid="B1">Crotch (1874)</xref>.</comment></tp:nomenclature-citation><tp:nomenclature-citation><tp:taxon-name><tp:taxon-name-part taxon-name-part-type="genus">Cycnegetis</tp:taxon-name-part></tp:taxon-name><comment> (sic!): <xref ref-type="bibr" rid="B1">Crotch 1874</xref>: 90.</comment></tp:nomenclature-citation></tp:nomenclature-citation-list></tp:nomenclature><tp:treatment-sec sec-type="Diagnosis"><title>Diagnosis.</title><p>This genus is most similar to <italic><tp:taxon-name><tp:taxon-name-part taxon-name-part-type="genus">Subcoccinella</tp:taxon-name-part></tp:taxon-name></italic> in general shape of the body and the genitalia of both sexes and sharing interocular distance of more than 0.75 width of head (Figs <xref ref-type="fig" rid="F1">1a</xref>, <xref ref-type="fig" rid="F1">1l–p</xref>, <xref ref-type="fig" rid="F2">2a</xref>, <xref ref-type="fig" rid="F2">2k</xref>, <xref ref-type="fig" rid="F2">2l</xref>, <xref ref-type="fig" rid="F3">3a</xref>, <xref ref-type="fig" rid="F3">3m–q</xref>). <italic><tp:taxon-name><tp:taxon-name-part taxon-name-part-type="genus">Cynegetis</tp:taxon-name-part></tp:taxon-name></italic>, however, can be distinguished from <italic><tp:taxon-name><tp:taxon-name-part taxon-name-part-type="genus">Subcoccinella</tp:taxon-name-part></tp:taxon-name></italic> by the strongly convex body, anterior margin of clypeus distinctly emarginate, subapical teeth and incisor edge of mandible without denticles (Figs <xref ref-type="fig" rid="F1">1f</xref>, <xref ref-type="fig" rid="F3">3e</xref>), the terminal maxillary papomere barrel shaped (Figs <xref ref-type="fig" rid="F1">1g</xref>, <xref ref-type="fig" rid="F3">3f</xref>), short metaventrite (Fig. <xref ref-type="fig" rid="F1">1b</xref>), elytral surface covered with double-sized punctures, elytral epipleuron with distinct foveae for apices of mid and hind femora, strongly expanded/inflated outer edges of front tibiae (Figs <xref ref-type="fig" rid="F1">1i</xref>, <xref ref-type="fig" rid="F3">3j</xref>), and tarsal claw single, possessing large basal tooth (Fig. <xref ref-type="fig" rid="F1">1k, l</xref>). In <italic><tp:taxon-name><tp:taxon-name-part taxon-name-part-type="genus">Subcoccinella</tp:taxon-name-part></tp:taxon-name></italic>, the body is moderately convex, anterior margin of clypeus is straight or weakly emarginate, subapical teeth and incisor edge of mandibles are multidentate (Fig. <xref ref-type="fig" rid="F2">2e</xref>), the terminal maxillary palpomere is elongate and widened apically (Fig. <xref ref-type="fig" rid="F2">2c</xref>), the metaventrite is relatively long, the elytral surface covered with single-sized punctures, the elytral epipleuron smooth without foveae, outer edges of tibiae of front legs simple (Fig. <xref ref-type="fig" rid="F2">2h</xref>), and tarsal claws are bifid, lacking basal tooth (Fig. <xref ref-type="fig" rid="F2">2j</xref>).</p><fig id="F1" position="float" orientation="portrait"><label>Figure 1.</label><caption><p>Morphological characters of the genus <italic><tp:taxon-name><tp:taxon-name-part taxon-name-part-type="genus">Cynegetis</tp:taxon-name-part></tp:taxon-name></italic>. <bold>a–o</bold> <italic><tp:taxon-name><tp:taxon-name-part taxon-name-part-type="genus">Cynegetis</tp:taxon-name-part> <tp:taxon-name-part taxon-name-part-type="species">impunctata</tp:taxon-name-part></tp:taxon-name></italic> Linnaeus, 1767 From Poland. <bold>a</bold> dorsal habitus <bold>b</bold> ventral habitus <bold>c</bold> lateral habitus <bold>d</bold> frontal habitus <bold>e</bold> antenna <bold>f</bold> mandible <bold>g</bold> maxilla <bold>h</bold> abdomen <bold>i</bold> front leg <bold>j</bold> hind leg <bold>k</bold> tarsal claw <bold>l–o</bold> male genitalia: <bold>l</bold> penis <bold>m</bold> apex of penis <bold>n</bold> tegmen, lateral view <bold>o</bold> tegmen, ventral view <bold>p</bold> female genitalia: coxites and spermatheca.</p></caption><graphic xmlns:xlink="http://www.w3.org/1999/xlink" xlink:href="zookeys-448-037-g001.jpg" position="float" orientation="portrait" xlink:type="simple" id="oo_32835.jpg"/></fig><fig id="F2" position="float" orientation="portrait"><label>Figure 2.</label><caption><p>Morphological characters of the genus <italic><tp:taxon-name><tp:taxon-name-part taxon-name-part-type="genus">Subcoccinella</tp:taxon-name-part></tp:taxon-name></italic>. <bold>a–l</bold> <italic><tp:taxon-name><tp:taxon-name-part taxon-name-part-type="genus">Subcoccinella</tp:taxon-name-part> <tp:taxon-name-part taxon-name-part-type="species">vigintiquatuorpunctata</tp:taxon-name-part></tp:taxon-name></italic> Linnaeus, 1758 From China. <bold>a</bold> dorsal habitus; <bold>b</bold> antenna <bold>c</bold> maxilla <bold>d</bold> labium <bold>e</bold> mandible <bold>f</bold> labrum <bold>g</bold> abdomen <bold>h</bold> front leg <bold>i</bold> hind leg <bold>j</bold> tarsal claw <bold>k</bold> male genitalia: penis and tegmen <bold>l</bold> female genitalia: coxites and spermatheca.</p></caption><graphic xmlns:xlink="http://www.w3.org/1999/xlink" xlink:href="zookeys-448-037-g002.jpg" position="float" orientation="portrait" xlink:type="simple" id="oo_32836.jpg"/></fig><fig id="F3" position="float" orientation="portrait"><label>Figure 3.</label><caption><p><italic><tp:taxon-name><tp:taxon-name-part taxon-name-part-type="genus">Cynegetis</tp:taxon-name-part> <tp:taxon-name-part taxon-name-part-type="species">chinensis</tp:taxon-name-part></tp:taxon-name></italic> Wang &amp; Ren, sp. n. <bold>a</bold> dorsal habitus <bold>b</bold> lateral habitus <bold>c</bold> frontal habitus <bold>d</bold> antenna <bold>e</bold> mandible <bold>f</bold> maxilla <bold>g</bold> labium <bold>h</bold> labrum <bold>i</bold> abdomen <bold>j</bold> front leg <bold>k</bold> hind leg <bold>l</bold> tarsal claw <bold>m–p</bold> male genitalia: <bold>m</bold> penis <bold>n</bold> apex of penis <bold>o</bold> tegmen, lateral view <bold>p</bold> tegmen, ventral view <bold>q</bold> female genitalia: coxites.</p></caption><graphic xmlns:xlink="http://www.w3.org/1999/xlink" xlink:href="zookeys-448-037-g003.jpg" position="float" orientation="portrait" xlink:type="simple" id="oo_32837.jpg"/></fig></tp:treatment-sec><tp:treatment-sec sec-type="Description"><title>Description.</title><p>Body shortened oval, strongly convex, dorsum densely pubescent (Figs <xref ref-type="fig" rid="F1">1a–d</xref>, <xref ref-type="fig" rid="F3">3a–c</xref>). Head with frons slightly convex. Clypeus protruded with anterior margin distinctly emarginate at middle. Labrum transverse, covered with densely distributed, long setae, anterior margin emarginate. Mandible subtriangular in shape, with two apical teeth and two subapical teeth: apical teeth long and large with 4–5 additional denticles; subapical teeth shorter than apical ones, smooth without additional denticles (Figs <xref ref-type="fig" rid="F1">1f</xref>, <xref ref-type="fig" rid="F3">3e</xref>). Antennae with 11 antennomeres (Figs <xref ref-type="fig" rid="F1">1e</xref>, <xref ref-type="fig" rid="F3">3d</xref>), antennal insertions located posterior to imaginary line joining anterior edges of eyes (Figs <xref ref-type="fig" rid="F1">1d</xref>, <xref ref-type="fig" rid="F3">3c</xref>). Maxillary palp with terminal palpomere longer than wide, barrel shaped, truncate at apex (Figs <xref ref-type="fig" rid="F1">1g</xref>, <xref ref-type="fig" rid="F3">3f</xref>); lacinia hook-like or simple. Terminal labial palpomere elongate, narrowing anteriorly (Fig. <xref ref-type="fig" rid="F3">3g</xref>).</p><!--PageBreak--><p>Pronotum transverse, widest at base and gradually narrowing anteriorly, anterior and hind margins not bordered, anterior angles distinctly protruded. Scutellum small, triangular. Elytra at base distinctly wider than pronotum, lateral margins very narrow, invisible from above, humeral angles inconspicuous. Prothoracic hypomeron with <!--PageBreak-->clearly delimited cavities to accommodate apices of femora of front legs. Prosternum T-shaped, without carinae (Fig. <xref ref-type="fig" rid="F1">1b</xref>).</p><p>Mesoventrite with anterior edge with complete raised border and with weak groove behind it, mesal surface with cavity for receiving prosternal process; meso-metaventral <!--PageBreak-->junction broad, forming an almost straight line or slightly emarginated. Metaventrite about as long as abdominal ventrite 1 with incomplete discrimen (Fig. <xref ref-type="fig" rid="F1">1b</xref>); metaventral postcoxal lines recurved, complete laterally. Elytral surface with double-sized punctures; epipleuron incomplete apically, with distinct foveae for apices of femora of mid and hind legs (Fig. <xref ref-type="fig" rid="F1">1b</xref>).</p><p>Fore and mid trochanters angulate, produced. Fore tibia with single apical spur; mid and hind tibiae with two spurs (Figs <xref ref-type="fig" rid="F1">1i–j</xref>, <xref ref-type="fig" rid="F3">3j–k</xref>). Mid and hind tibiae on outer edge near apex with oblique carina. Tarsal claws simple with subquadrate tooth at base (Figs <xref ref-type="fig" rid="F1">1k</xref>, <xref ref-type="fig" rid="F3">3l</xref>).</p><p>Abdomen with six ventrites in males and five ventrites in females; abdominal postcoxal lines recurved roundly, almost complete (Figs <xref ref-type="fig" rid="F1">1h</xref>, <xref ref-type="fig" rid="F3">3i</xref>).</p><p>Male genitalia. Tegmen stout, penis guide wide and flat in ventral view, parameres straight with densely distributed setae apically (Figs <xref ref-type="fig" rid="F1">1n–o</xref>, <xref ref-type="fig" rid="F3">3o–p</xref>). Penis stout, curved; basal capsule expanded, but not typically T-shaped; apex bifid or not (Figs <xref ref-type="fig" rid="F1">1l–m</xref>, <xref ref-type="fig" rid="F3">3m–n</xref>).</p><p>Female genitalia. Coxites oval, setose apically; styli present or absent. (Figs <xref ref-type="fig" rid="F1">1p</xref>, <xref ref-type="fig" rid="F3">3q</xref>). Spermatheca small, curved weakly sclerotized (Fig. <xref ref-type="fig" rid="F1">1p</xref>).</p></tp:treatment-sec><tp:treatment-sec sec-type="Distribution"><title>Distribution.</title><p>China: Ningxia; Europe (Austria, Belgium, Bosnia and Herzegovina, Czech Republic, Denmark, Finland, France, Germany, Hungary, Italy, Norway, Poland, Romania, Slovakia, Spain, Sweden, Switzerland, West Russia); Asia: Asian part of Russia (Maritime Prov.), Iran, N. Korea, Syria, Turkey.</p></tp:treatment-sec><tp:treatment-sec sec-type="Key to the species of Cynegetis"><title>Key to the species of <italic><tp:taxon-name><tp:taxon-name-part taxon-name-part-type="genus">Cynegetis</tp:taxon-name-part></tp:taxon-name></italic></title><table-wrap content-type="key" position="anchor" orientation="portrait"><table rules="all"><tbody><tr><td rowspan="1" colspan="1">1</td><td rowspan="1" colspan="1">Antennomere 7 subquadrate; elytra covered with black, transverse, irregularly shaped bands (Fig. <xref ref-type="fig" rid="F3">3a–b</xref>)</td><td rowspan="1" colspan="1"><bold><italic><tp:taxon-name><tp:taxon-name-part taxon-name-part-type="genus">Cynegetis</tp:taxon-name-part> <tp:taxon-name-part taxon-name-part-type="species">chinensis</tp:taxon-name-part></tp:taxon-name></italic> Wang &amp; Ren, sp. n.</bold></td></tr><tr><td rowspan="1" colspan="1">–</td><td rowspan="1" colspan="1">Antennomere 7 distinctly elongate; elytra with separated black spots or without black spots</td><td rowspan="1" colspan="1"><bold>2</bold></td></tr><tr><td rowspan="1" colspan="1">2</td><td rowspan="1" colspan="1">Maxillary lacinia strongly sclerotized, hook-like; head always black; apex of penis bifid (Fig. <xref ref-type="fig" rid="F1">1l–m</xref>); the length of parameres almost equal to penis guide</td><td rowspan="1" colspan="1"><bold><italic><tp:taxon-name><tp:taxon-name-part taxon-name-part-type="genus">Cynegetis</tp:taxon-name-part> <tp:taxon-name-part taxon-name-part-type="species">impunctata</tp:taxon-name-part></tp:taxon-name></italic> (Linnaeus)</bold></td></tr><tr><td rowspan="1" colspan="1">–</td><td rowspan="1" colspan="1">Maxillary lacinia moderately sclerotized, simple; head often brown; elytra yellowish brown with black spots; apex of penis not bifid; the length of parameres distinctly shorter than penis guide</td><td rowspan="1" colspan="1"><bold><italic><tp:taxon-name><tp:taxon-name-part taxon-name-part-type="genus">Cynegetis</tp:taxon-name-part> <tp:taxon-name-part taxon-name-part-type="species">syriaca</tp:taxon-name-part></tp:taxon-name></italic> (Mader)</bold></td></tr></tbody></table></table-wrap></tp:treatment-sec><ref-list><ref id="B2"><mixed-citation xmlns:xlink="http://www.w3.org/1999/xlink" xlink:type="simple"><person-group><name name-style="western"><surname>Dejean</surname><given-names>PFMA</given-names></name></person-group> (<year>1837</year>) <source>Catalogue des Coleopteres de la Collection de M. le Comte Dejean</source>. <edition>Troisieme edition, revue, corrigee et augmentee</edition>. <publisher-name>Mequignon-Marvis Peres et Fils</publisher-name>, <publisher-loc>Paris</publisher-loc>, <size units="page">XIV + 503 pp</size>.</mixed-citation></ref><ref id="B1"><mixed-citation xmlns:xlink="http://www.w3.org/1999/xlink" xlink:type="simple"><person-group><name name-style="western"><surname>Crotch</surname><given-names>GR</given-names></name></person-group> (<year>1874</year>) <source>A Revision of the Coleopterous Family <tp:taxon-name><tp:taxon-name-part taxon-name-part-type="family">Coccinellidae</tp:taxon-name-part></tp:taxon-name></source>. <publisher-name>E. W. Janson</publisher-name>, <publisher-loc>London</publisher-loc>, <size units="page">XVI + 311 pp</size>.</mixed-citation></ref></ref-list></tp:taxon-treatment>
