# Supplementary material for: A new species and first record of the genus Cynegetis Chevrolat (Coleoptera, Coccinellidae, Epilachnini) from China
Source: Zookeys. 2014 Oct 20;(448):37–45. doi: 10.3897/zookeys.448.8342 (PMC4233393; doi:10.3897/zookeys.448.8342)
Supplement: XML Treatment for Cynegetis chinensis [file zookeys.448.8342-treatment2.xml]

<!DOCTYPE tp:taxon-treatment
  PUBLIC "-//TaxonX//DTD Taxonomic Treatment Publishing DTD v0 20100105//EN" "tax-treatment-NSO.dtd">
<tp:taxon-treatment xmlns:tp="http://www.plazi.org/taxpub"><tp:treatment-meta><kwd-group><label>Taxon classification</label><kwd><named-content content-type="kingdom">Animalia</named-content></kwd><kwd><named-content content-type="order">Coleoptera</named-content></kwd><kwd><named-content content-type="family">Coccinellidae</named-content></kwd></kwd-group><mixed-citation publication-type="journal"><person-group><name><surname>Wang</surname><given-names>Xingmin</given-names></name><name><surname>Tomaszewska</surname><given-names>Wioletta</given-names></name><name><surname>Ren</surname><given-names>Shunxiang</given-names></name></person-group><article-title>A new species and first record of the genus <italic><tp:taxon-name><tp:taxon-name-part taxon-name-part-type="genus">Cynegetis</tp:taxon-name-part></tp:taxon-name></italic> Chevrolat (<tp:taxon-name><tp:taxon-name-part taxon-name-part-type="order">Coleoptera</tp:taxon-name-part></tp:taxon-name>, <tp:taxon-name><tp:taxon-name-part taxon-name-part-type="family">Coccinellidae</tp:taxon-name-part></tp:taxon-name>, <tp:taxon-name><tp:taxon-name-part taxon-name-part-type="tribe">Epilachnini</tp:taxon-name-part></tp:taxon-name>) from China</article-title><source>Zookeys</source><day>20</day><month>10</month><year>2014</year><volume>2014</volume><issue>448</issue><fpage>37</fpage><lpage>45</lpage><pub-id pub-id-type="doi">10.3897/zookeys.448.8342</pub-id></mixed-citation></tp:treatment-meta><tp:nomenclature><tp:taxon-name>
                        <tp:taxon-name-part taxon-name-part-type="genus">Cynegetis</tp:taxon-name-part>
                        <tp:taxon-name-part taxon-name-part-type="species">chinensis</tp:taxon-name-part>
                        <object-id xmlns:xlink="http://www.w3.org/1999/xlink" content-type="zoobank" xlink:type="simple">http://zoobank.org/641DABF3-E7AB-4263-8475-32750EC18055</object-id>
                    </tp:taxon-name><tp:taxon-authority>Wang &amp; Ren</tp:taxon-authority><tp:taxon-status xmlns:xlink="http://www.w3.org/1999/xlink" xlink:type="simple">sp. n.</tp:taxon-status><xref ref-type="fig" rid="F3">Figure 3</xref></tp:nomenclature><tp:treatment-sec sec-type="Diagnosis"><title>Diagnosis.</title><p>This species is very similar to <!--PageBreak--><italic><tp:taxon-name><tp:taxon-name-part taxon-name-part-type="genus">Cynegetis</tp:taxon-name-part> <tp:taxon-name-part taxon-name-part-type="species">syriaca</tp:taxon-name-part></tp:taxon-name></italic> in general appearance and male genitalia but it can be distinguished from the latter as follow: antennomere 7 subquadrate, scutellum black, most of black spots on elytra joined, forming wavy shaped bands, coxites bearing distinct styli and the characters of penis capsule and penis guide are distinctly different from the latter. In <italic><tp:taxon-name><tp:taxon-name-part taxon-name-part-type="genus">Cynegetis</tp:taxon-name-part> <tp:taxon-name-part taxon-name-part-type="species">syriaca</tp:taxon-name-part></tp:taxon-name></italic>, antennomere 7 is distinctly elongate, scutellum yellow, black spots on the elytra are separated from each other and the coxites lack styli (<xref ref-type="bibr" rid="B4">Fürsch 1986</xref>, <xref ref-type="bibr" rid="B3">Duverger 1983</xref>, WT, personal observations).</p></tp:treatment-sec><tp:treatment-sec sec-type="Description"><title>Description.</title><p>TL: 3.4–3.5 mm, TW: 2.7–2.9 mm, TH: 1.7–1.9 mm, TL/TW: 1.21–1.26; PL/PW: 0.44–0.45; EL/EW: 1.00–1.03; HW/TW: 0.38; PW/TW: 0.67.</p><!--PageBreak--><p>Body short oval, dorsum strongly convex, densely pubescent (Fig. <xref ref-type="fig" rid="F3">3a–c</xref>). Head yellowish brown, with small black spot at base. Pronotum yellowish brown, with three large black spots, the middle one longitudinal, expanded laterally at apical 1/4, the lateral pair irregularly oval. Scutellum black. Elytra yellowish brown, with three rounded black spots and three black wavy bands, arranged as Fig. <xref ref-type="fig" rid="F3">3a–b</xref>. Underside yellowish brown, meso- and metaventrite black, epipleura and legs yellow.</p><p>Head with frontal punctures fine and inconspicuous, associated with scattered long setae; eyes of small size and moderately coarsely faceted. Maxillary lacinia moderately sclerotized, simple. Pronotal disk with fine and densely distributed punctures, slightly larger than those on head, 0.5–1.0 diameters apart. Elytral disk with punctures similar to those on pronotum. Prosternum and mesoventrite rough, with scattered short setae. Metaventrite broad with fine and inconspicuous punctures.</p><p>Male genitalia. Penis stout, strongly curved, apex slightly expanded, truncate with scattered short setae, basal capsule large (Fig. <xref ref-type="fig" rid="F3">3m–n</xref>). Tegmen stout and symmetrical (Fig. <xref ref-type="fig" rid="F3">3o–p</xref>). Penis guide in lateral view widest at base and narrowing to pointed apex, the basal 1/2 with a membrane part which accept stout penis (Fig. <xref ref-type="fig" rid="F3">3o</xref>). Parameres rather narrow and almost straight, distinctly shorter than penis guide (Fig. <xref ref-type="fig" rid="F3">3o</xref>). Penis guide in ventral view flattened, widest at basal 1/3, strongly narrowing to apex, apex blunt (Fig. <xref ref-type="fig" rid="F3">3p</xref>).</p><p>Female genitalia. Coxites oval, with distinct terminal styli (Fig. <xref ref-type="fig" rid="F3">3q</xref>). Spermatheca not studied.</p></tp:treatment-sec><tp:treatment-sec sec-type="Types"><title>Types.</title><p><bold>Holotype:</bold> 1 male, <bold>China, Ningxia:</bold> Baiyunsi, Liupanshan National Natural Reserve, Jingyuan County, <named-content xmlns:xlink="http://www.w3.org/1999/xlink" content-type="dwc:verbatimCoordinates" xlink:type="simple">106°15.6'E, 35°36.6'N</named-content>, ca2300m, 10.viii.2009, Wang XM leg; <bold>Paratypes:</bold> 1 female, same data as holotype.</p></tp:treatment-sec><tp:treatment-sec sec-type="Distribution"><title>Distribution.</title><p>China (Ningxia).</p></tp:treatment-sec><tp:treatment-sec sec-type="Etymology"><title>Etymology.</title><p>The specific epithet is an adjective derived from the geographical name “China”, the type locality of this ladybird.</p></tp:treatment-sec><tp:treatment-sec><!--Section generated to contain objects referenced in tp:taxon-treatment.--><fig id="F3" position="float" orientation="portrait"><label>Figure 3.</label><caption><p><italic><tp:taxon-name><tp:taxon-name-part taxon-name-part-type="genus">Cynegetis</tp:taxon-name-part> <tp:taxon-name-part taxon-name-part-type="species">chinensis</tp:taxon-name-part></tp:taxon-name></italic> Wang &amp; Ren, sp. n. <bold>a</bold> dorsal habitus <bold>b</bold> lateral habitus <bold>c</bold> frontal habitus <bold>d</bold> antenna <bold>e</bold> mandible <bold>f</bold> maxilla <bold>g</bold> labium <bold>h</bold> labrum <bold>i</bold> abdomen <bold>j</bold> front leg <bold>k</bold> hind leg <bold>l</bold> tarsal claw <bold>m–p</bold> male genitalia: <bold>m</bold> penis <bold>n</bold> apex of penis <bold>o</bold> tegmen, lateral view <bold>p</bold> tegmen, ventral view <bold>q</bold> female genitalia: coxites.</p></caption><graphic xmlns:xlink="http://www.w3.org/1999/xlink" xlink:href="zookeys-448-037-g003.jpg" position="float" orientation="portrait" xlink:type="simple" id="oo_32837.jpg"/></fig></tp:treatment-sec><ref-list><ref id="B4"><mixed-citation xmlns:xlink="http://www.w3.org/1999/xlink" xlink:type="simple"><person-group><name name-style="western"><surname>Fürsch</surname><given-names>H</given-names></name></person-group> (<year>1986</year>) <article-title>Die <italic><tp:taxon-name><tp:taxon-name-part taxon-name-part-type="genus">Madaini</tp:taxon-name-part></tp:taxon-name></italic> der alten Welt (<tp:taxon-name><tp:taxon-name-part taxon-name-part-type="order">Coleoptera</tp:taxon-name-part></tp:taxon-name>, <tp:taxon-name><tp:taxon-name-part taxon-name-part-type="family">Coccinellidae</tp:taxon-name-part></tp:taxon-name>).</article-title><source>Revue de Zoologie et de Botanique Africaines, Bruxelles</source><volume>99</volume> [<issue>1985</issue>]: <fpage>391</fpage>–<lpage>410</lpage>.</mixed-citation></ref><ref id="B3"><mixed-citation xmlns:xlink="http://www.w3.org/1999/xlink" xlink:type="simple"><person-group><name name-style="western"><surname>Duverger</surname><given-names>C</given-names></name></person-group> (<year>1983</year>) <article-title>Contribution a la connaissance des <italic><tp:taxon-name><tp:taxon-name-part taxon-name-part-type="genus">Coccinellidae</tp:taxon-name-part></tp:taxon-name></italic> d’Iran.</article-title><source>Nouvelle Revue de Entomologie, Paris</source><volume>13</volume>(<issue>1</issue>): <fpage>73</fpage>–<lpage>93</lpage>.</mixed-citation></ref></ref-list></tp:taxon-treatment>
